# Supplementary material for: The different clonal origins of metachronous and synchronous metastases
Source: J Cancer Res Clin Oncol. 2023 Jun 20;149(13):11085–92. doi: 10.1007/s00432-023-05007-3 (PMC10465669; doi:10.1007/s00432-023-05007-3)
Supplement: Supplementary file 1 — Supplementary file1 (XLS 271 KB) [file 432_2023_5007_MOESM1_ESM.xls]

## Sheet: Sheet17
t-Test: Two-Sample Assuming Unequal Variances
	Variable 1	Variable 2
Mean	59.1319	60.1662
Variance	279.673	286.366
Observations	398	397
Hypothesized Mean Difference	0
df	793
t Stat	-0.86677
P(T<=t) one-tail	0.193165
t Critical one-tail	1.64678
P(T<=t) two-tail	0.38633
t Critical two-tail	1.96296

## Sheet: Sheet18
t-Test: Two-Sample Assuming Unequal Variances
	Variable 1	Variable 2
Mean	17.9472	20.9798
Variance	873.476	753.601
Observations	398	397
Hypothesized Mean Difference	0
df	789
t Stat	-1.499
P(T<=t) one-tail	0.0671369
t Critical one-tail	1.64679
P(T<=t) two-tail	0.134274
t Critical two-tail	1.96298

## Sheet: Sheet19
t-Test: Two-Sample Assuming Unequal Variances
	Variable 1	Variable 2
Mean	5.01759	5.39295
Variance	20.7226	20.6482
Observations	398	397
Hypothesized Mean Difference	0
df	793
t Stat	-1.16351
P(T<=t) one-tail	0.122487
t Critical one-tail	1.64678
P(T<=t) two-tail	0.244974
t Critical two-tail	1.96296

## Sheet: Sheet20
t-Test: Two-Sample Assuming Unequal Variances
	Variable 1	Variable 2
Mean	3.06414	3.89845
Variance	22.2896	19.3464
Observations	398	397
Hypothesized Mean Difference	0
df	789
t Stat	-2.57798
P(T<=t) one-tail	0.00505912
t Critical one-tail	1.64679
P(T<=t) two-tail	0.0101182
t Critical two-tail	1.96298

## Sheet: Sheet1
nu	Age at initial Diagnosis	Age at metstases	Sex	Primary	Lung Mest on Dg	Other mets	Met/Syn	Time from diagnosis to lung Mets	Status	Dis Spec	Time from DG to last FU	Time from mets to last FU	Metastases Number	Cluster Number	Average number of mets in cluster	Linear/Parallel Ratio
1	72	72.0833	M	Bladder	n		Metachrnous	1	0	y	121	120	8	7	1.14286	-0.5
2	60	60.0833	F	Bladder	n		Metachrnous	1	0	y	1	0	17	9	1.88889	0.764706
3	68	68.1667	M	Bladder	n		Metachrnous	2	0	y	4	2	46	9	5.11111	0.826087
4	79	79.3333	M	Bladder	n		Metachrnous	4	0	y	4	0	144	28	5.14286	0.944444
5	64	64.3333	M	Bladder	n	adrenal	Metachrnous	4	0	y	5	1	12	4	3	0.666667
6	60	60.3333	M	Bladder	n		Metachrnous	4	0	y	13	9	14	9	1.55556	0.285714
7	84	84.3333	M	Bladder	n		Metachrnous	4	0	y	5	1	45	7	6.42857	0.955556
8	78	78.3333	F	Bladder	n		Metachrnous	4	1		4	0	6	3	2	0.666667
9	78	78.5	M	Bladder	n		Metachrnous	6	1		9	3	20	9	2.22222	0.6
10	70	70.5833	M	Bladder	n		Metachrnous	7	0	y	44	37	38	23	1.65217	0.684211
11	69	69.5833	M	Bladder	n	bone	Metachrnous	7	0	y	27	20	3	2	1.5	0.333333
12	65	65.75	M	Bladder	n		Metachrnous	9	0	y	14	5	9	6	1.5	-0.111111
13	78	78.8333	M	Bladder	n		Metachrnous	10	0	y	11	1	4	3	1.33333	-1
14	83	83.9167	M	Bladder	n	retro	Metachrnous	11	0	y	44	33	3	1	3	1
15	67	68.25	M	Bladder	n		Metachrnous	15	0	y	15	0	3	2	1.5	0.333333
16	72	73.3333	M	Bladder	n		Metachrnous	16	0	y	19	3	89	8	11.125	0.977528
17	73	74.75	M	Bladder	n	bone	Metachrnous	21	0	y	26	5	4	3	1.33333	0
18	76	77.9167	M	Bladder	n	liver	Metachrnous	23	0	y	28	5	23	15	1.53333	0.565217
19	76	78	M	Bladder	n	retro	Metachrnous	24	0	y	48	24	3	3	1	-1
20	66	68.5	M	Bladder	n	brain bone	Metachrnous	30	0	y	31	1	4	2	2	0.5
21	69	71.75	M	Bladder	n	bone	Metachrnous	33	0	y	36	3	12	5	2.4	0.833333
22	72	74.9167	M	Bladder	n		Metachrnous	35	0	y	67	32	6	4	1.5	0
23	70	72.9167	M	Bladder	n	perit retro	Metachrnous	35	1		36	1	6	2	3	1
24	82	85	M	Bladder	n		Metachrnous	36	0	y	48	12	2	2	1	-1
25	83	86.0833	F	Bladder	n		Metachrnous	37	0	y	49	12	3	3	1	-1
26	77	80.6667	M	Bladder	n		Metachrnous	44	0	y	47	3	64	11	5.81818	0.9375
27	64	68.0833	M	Bladder	n	liver	Metachrnous	49	0	y	57	8	30	4	7.5	0.866667
28	72	77.6667	M	Bladder	n	bone	Metachrnous	68	0	y	82	14	2	2	1	-1
29	69	74.9167	M	Bladder	n		Metachrnous	71	1		111	40	2	2	1	-1
30	57	63	M	Bladder	n	liver bone retro	Metachrnous	72	0	y	96	24	1	1	1	-1
31	75	81.1667	M	Bladder	n	bone	Metachrnous	74	0	Y	88	14	2	2	1	-1
32	58	64.6667	M	Bladder	n	bone	Metachrnous	80	0	y	83	3	2	2	1	-1
33	52	58.6667	M	Bladder	n	retrop	Metachrnous	80	1		95	15	6	3	2	0.333333
34	69	76.6667	M	Bladder	n	retroperit	Metachrnous	92	0	y	95	3	135	12	11.25	1
35	55	55	M	Bladder	y	bone perit retrop	Synchronous	0	0	y	95	95	20	6	3.33333	0.9
36	71	71	M	Bladder	y	liver bone	Synchronous	0	0	y	38	38	17	8	2.125	0.764706
37	84	84	M	Bladder	y		Synchronous	0	0	y	8	8	13	5	2.6	1
38	70	70	M	Bladder	y	liver	Synchronous	0	0	y	14	14	28	7	4	0.857143
39	58	58	F	Bladder	y	bone brain	Synchronous	0	0	y	3	3	14	9	1.55556	0
40	89	89	M	Bladder	y		Synchronous	0	0	y	9	9	7	5	1.4	0.142857
41	70	70	M	Bladder	y	retrop	Synchronous	0	0	y	67	67	11	6	1.83333	0.636364
42	57	57	M	Bladder	y		Synchronous	0	0	y	3	3	15	8	1.875	0.333333
43	72	72	M	Bladder	y		Synchronous	0	0	y	20	20	10	3	3.33333	1
44	73	73	M	Bladder	y		Synchronous	0	0	y	6	6	4	1	4	1
45	83	83	F	Bladder	y		Synchronous	0	1		30	30	2	2	1	-1
46	78	78	M	Bladder	y		Synchronous	0	0	y	7	7	4	2	2	1
47	73	73	M	Bladder	y		Synchronous	0	1		2	2	3	2	1.5	-1
48	90	90	M	Bladder	y		Synchronous	0	1		0	0	3	2	1.5	0.333333
49	88	88	M	Bladder	y	bone	Synchronous	0	0	y	1	1	18	7	2.57143	0.777778
50	74	74	M	Bladder	y		Synchronous	0	0	y	6	6	3	1	3	1
51	80	80	F	Bladder	y		Synchronous	0	0	y	14	14	2	2	1	-1
52	65	65	F	Bladder	y		Synchronous	0	1		35	35	2	2	1	-1
53	69	69.1667	F	Breast	n		Metachrnous	2	0	y	4	2	6	5	1.2	-0.333333
54	63	63.4167	F	Breast	n	skin	Metachrnous	5	0	y	44	39	17	8	2.125	0.882353
55	79	79.5	F	Breast	n		Metachrnous	6	0	y	6	0	12	9	1.33333	-0.166667
56	74	74.5833	F	Breast	n	liver	Metachrnous	7	0	y	47	40	9	2	4.5	0.777778
57	58	58.6667	F	Breast	n	liver bone	Metachrnous	8	0	y	34	26	13	4	3.25	0.846154
58	32	32.8333	F	Breast	n		Metachrnous	10	0	y	17	7	62	14	4.42857	0.935484
59	72	72.8333	F	Breast	n	brain spine	Metachrnous	10	0	y	22	12	5	4	1.25	-1
60	60	61	F	Breast	n		Metachrnous	12	1		22	10	8	4	2	0.25
61	75	76	M	Breast	n		Metachrnous	12	1		68	56	5	3	1.66667	0.6
62	60	61	F	Breast	n		Metachrnous	12	0	y	24	12	8	5	1.6	0.5
63	84	85.0833	F	Breast	n		Metachrnous	13	0	y	14	1	8	7	1.14286	-0.5
64	42	43.1667	F	Breast	n		Metachrnous	14	0	y	14	0	22	15	1.46667	0.181818
65	37	38.3333	F	Breast	n		Metachrnous	16	0	y	29	13	2	2	1	-1
66	73	74.9167	F	Breast	n	liver	Metachrnous	23	1		74	51	4	3	1.33333	0
67	44	46	F	Breast	n	liver bone	Metachrnous	24	1		37	13	6	4	1.5	0.333333
68	68	70	F	Breast	n	brain spine	Metachrnous	24	0	y	84	60	4	4	1	-1
69	46	48	F	Breast	n	liver bone	Metachrnous	24	1		72	48	2	2	1	-1
70	34	37	F	Breast	n	brain	Metachrnous	36	0	y	80	44	60	16	3.75	0.933333
71	40	43	F	Breast	n	bone perit retro	Metachrnous	36	0	y	96	60	7	7	1	-1
72	58	61	F	Breast	n		Metachrnous	36	1		156	120	8	3	2.66667	0.75
73	85	88	F	Breast	n		Metachrnous	36	0	y	60	24	14	3	4.66667	0.857143
74	60	63.5	F	Breast	n	bone	Metachrnous	42	0	y	54	12	5	4	1.25	-1
75	70	73.8333	F	Breast	n		Metachrnous	46	0	y	48	2	8	6	1.33333	-0.25
76	49	53	F	Breast	n	bone	Metachrnous	48	1		72	24	8	3	2.66667	0.75
77	63	67	F	Breast	n	liver bone	Metachrnous	48	0	y	87	39	11	7	1.57143	0.272727
78	42	46	F	Breast	n	liver	Metachrnous	48	0	y	61	13	3	2	1.5	-1
79	49	53	F	Breast	n	bone	Metachrnous	48	1		84	36	7	6	1.16667	-1
80	30	34.6667	F	Breast	n		Metachrnous	56	1		58	2	7	3	2.33333	0.714286
81	43	48	F	Breast	n	bone	Metachrnous	60	0	y	133	73	11	4	2.75	0.818182
82	84	89	F	Breast	n	bone perit	Metachrnous	60	0	y	61	1	4	3	1.33333	0
83	36	41.3333	F	Breast	n		Metachrnous	64	0	y	77	13	13	5	2.6	0.846154
84	38	43.3333	M	Breast	n		Metachrnous	64	1		82	18	1	1	1	-1
85	25	30.5	F	Breast	n	brain	Metachrnous	66	0	y	70	4	11	8	1.375	-0.272727
86	54	60	F	Breast	n	bone	Metachrnous	72	0	y	108	36	9	3	3	0.555556
87	53	59	F	Breast	n	brain spine	Metachrnous	72	0	y	93	21	125	9	13.8889	0.952
88	37	43.1667	F	Breast	n	liver bone spine	Metachrnous	74	0	y	81	7	6	4	1.5	0
89	48	55	F	Breast	n		Metachrnous	84	0	y	144	60	7	7	1	-1
90	57	64	F	Breast	n		Metachrnous	84	1		120	36	2	2	1	-1
91	62	71	F	Breast	n	brain	Metachrnous	108	0	y	108	0	6	4	1.5	0
92	62	72	F	Breast	n	liver	Metachrnous	120	0	y	216	96	6	4	1.5	0.333333
93	62	72	F	Breast	n		Metachrnous	120	0	y	218	98	11	7	1.57143	0.0909091
94	44	54	F	Breast	n		Metachrnous	120	0	y	132	12	2	1	2	1
95	54	65	F	Breast	n	bone perit retro	Metachrnous	132	0	y	242	110	9	7	1.28571	-0.111111
96	64	75	F	Breast	n	brain	Metachrnous	132	0	y	132	0	14	3	4.66667	1
97	81	92.0833	F	Breast	n		Metachrnous	133	0	y	138	5	11	3	3.66667	0.818182
98	52	64	F	Breast	n	brain spine	Metachrnous	144	0	y	172	28	7	1	7	0.714286
99	83	95	F	Breast	n		Metachrnous	144	0	y	163	19	4	3	1.33333	0
100	46	58	F	Breast	n	liver bone	Metachrnous	144	0	y	192	48	4	1	4	1
101	83	95.9167	F	Breast	n		Metachrnous	155	0	y	167	12	2	2	1	-1
102	52	66	F	Breast	n	spine	Metachrnous	168	0	y	168	0	24	3	8	1
103	58	73	F	Breast	n		Metachrnous	180	0	y	240	60	1	1	1	-1
104	35	51	F	Breast	n	bone	Metachrnous	192	1		264	72	18	7	2.57143	1
105	68	86	F	Breast	n	bone	Metachrnous	216	0	y	230	14	5	3	1.66667	0.6
106	46	65.8333	F	Breast	n	bone	Metachrnous	238	0	y	252	48	8	3	2.66667	0.5
107	47	67	F	Breast	n		Metachrnous	240	0	y	240	0	39	8	4.875	0.897436
108	44	44	F	Breast	y		Synchronous	0	1		132	132	25	8	3.125	0.92
109	38	38	F	Breast	y	bone liver	Synchronous	0	0	y	36	36	22	6	3.66667	0.818182
110	22	22	F	Breast	y		Synchronous	0	0	y	24	24	21	6	3.5	0.904762
111	39	39	F	Breast	y	liver brain spine	Synchronous	0	0	y	24	24	17	3	5.66667	0.882353
112	54	54	F	Breast	y	bone	Synchronous	0	0	y	12	12	22	5	4.4	1
113	39	39	F	Breast	y	bone liver	Synchronous	0	0	y	4	4	8	1	8	1
114	42	42	F	Breast	y	brain spine	Synchronous	0	0	y	60	60	6	2	3	1
115	51	51	F	Breast	y	liver brain spine	Synchronous	0	0	y	156	156	43	5	8.6	1
116	80	80	F	Breast	y	bone	Synchronous	0	0	y	1	1	21	11	1.90909	0.428571
117	57	57	M	Breast	y	liver bone	Synchronous	0	0	y	66	66	14	9	1.55556	0.285714
118	52	52	F	Breast	y	spine	Synchronous	0	0	y	17	17	8	4	2	-0.5
119	38	38	F	Breast	y	bone spine	Synchronous	0	0	y	240	240	29	12	2.41667	0.517241
120	66	66	F	Breast	y	bone	Synchronous	0	0	y	84	84	8	5	1.6	0.25
121	34	34	F	Breast	y	brain spine	Synchronous	0	0	y	4	4	9	5	1.8	0.777778
122	83	83	M	Breast	y	adrenal	Synchronous	0	0	y	240	240	7	4	1.75	-0.142857
123	61	61	F	Breast	y	liver bone	Synchronous	0	0	y	11	11	6	3	2	0.666667
124	61	61	F	Breast	y	liver bone	Synchronous	0	0	y	41	41	9	5	1.8	0.333333
125	79	79	F	Breast	y	liver	Synchronous	0	0	y	4	4	7	3	2.33333	0.428571
126	77	77	F	Breast	y	liver bone	Synchronous	0	0	y	30	30	14	7	2	0.428571
127	69	69	F	Breast	y	liver	Synchronous	0	0	y	48	48	57	14	4.07143	1
128	55	55	F	Breast	y	liver brain spine	Synchronous	0	0	y	48	48	21	8	2.625	0.809524
129	61	61	F	Breast	y		Synchronous	0	0	y	31	31	9	4	2.25	0.333333
130	40	40	F	Breast	y	liver bone	Synchronous	0	0	y	84	84	10	3	3.33333	0.8
131	55	55	F	Breast	y	bone liver	Synchronous	0	0	y	132	132	27	14	1.92857	0.703704
132	40	40	F	Breast	y	brain liver	Synchronous	0	0	y	36	36	20	7	2.85714	0.7
133	71	71	F	Breast	y		Synchronous	0	0	y	41	41	12	4	3	1
134	87	87	F	Breast	y	liver adrenal bone	Synchronous	0	0	y	1	1	13	4	3.25	0.692308
135	62	62	F	Breast	y	liver adrenal bone	Synchronous	0	0	y	60	60	9	5	1.8	0.111111
136	59	59	M	Breast	y		Synchronous	0	1		1	1	16	7	2.28571	0.625
137	80	80	F	Breast	y	adrenal	Synchronous	0	1		4	4	22	7	3.14286	0.818182
138	75	75	F	Breast	y		Synchronous	0	0	y	13	13	12	7	1.71429	0.333333
139	55	55	F	Breast	y	liver	Synchronous	0	0	y	46	46	34	7	4.85714	0.941176
140	58	58	F	Breast	y	brain spine	Synchronous	0	0	y	17	17	3	2	1.5	-1
141	49	49	F	Breast	y	spine liver bone	Synchronous	0	0	y	10	10	2	2	1	-1
142	46	46	F	Breast	y	brain spine	Synchronous	0	0	y	48	48	5	1	5	1
143	84	84	F	Breast	y	adrenal	Synchronous	0	1		70	70	3	1	3	1
144	57	57	F	Breast	y	brain spine bone	Synchronous	0	0	y	56	56	5	3	1.66667	0.6
145	66	66	F	Breast	y	bone	Synchronous	0	1		4	4	2	2	1	-1
146	72	72	M	Breast	y	liver bone	Synchronous	0	0	y	51	51	3	2	1.5	0.333333
147	48	48	M	Breast	y	spine	Synchronous	0	0	y	48	48	5	3	1.66667	0.6
148	40	40	F	Breast	y	liver bone	Synchronous	0	0	y	60	60	5	2	2.5	1
149	76	76	F	Breast	y	liver skin	Synchronous	0	0	y	30	30	3	2	1.5	-1
150	53	53	F	Breast	y	bone	Synchronous	0	1		32	32	8	2	4	1
151	44	44	F	Breast	y	brain spine bone	Synchronous	0	0	y	24	24	8	3	2.66667	0.75
152	65	65	F	Breast	y	liver bone	Synchronous	0	0	y	30	30	4	2	2	0.5
153	36	36	F	Breast	y	liver	Synchronous	0	0	y	40	40	4	3	1.33333	0
154	78	78	F	Breast	y	liver bone	Synchronous	0	0	y	0	0	3	2	1.5	0.333333
155	49	49	F	Breast	y		Synchronous	0	0	y	15	15	122	19	6.42105	0.852459
156	56	56	F	Breast	y	liver adrenal	Synchronous	0	0	y	28	28	30	8	3.75	0.8
157	29	29	F	Breast	y	brain spine	Synchronous	0	0	y	9	9	21	7	3	0.809524
158	40	40	F	Breast	y		Synchronous	0	0	y	168	168	15	10	1.5	0.333333
159	49	49	F	Breast	y	brain bone	Synchronous	0	0	y	105	105	6	3	2	0.666667
160	50	50	F	Breast	y	liver, bone	Synchronous	0	0	y	3	3	35	5	7	0.885714
161	78	78.0833	M	Colorectal	n	liver brain	Metachrnous	1	1		27	26	7	3	2.33333	0.428571
162	74	74.1667	M	Colorectal	n	liver brain	Metachrnous	2	0	y	11	9	56	10	5.6	0.892857
163	74	74.1667	M	Colorectal	n	liver	Metachrnous	2	0	y	25	23	17	10	1.7	0.294118
164	71	71.1667	F	Colorectal	n		Metachrnous	2	0	y	35	33	4	3	1.33333	-1
165	48	48.1667	M	Colorectal	n		Metachrnous	2	1		2	0	107	6	17.8333	0.981308
166	69	69.3333	F	Colorectal	n	liver	Metachrnous	4	0	y	59	55	100	14	7.14286	0.94
167	45	45.4167	M	Colorectal	n	bone, perit retro	Metachrnous	5	0	y	50	45	11	4	2.75	0.818182
168	86	86.4167	F	Colorectal	n	periton	Metachrnous	5	0	y	16	11	4	2	2	0
169	65	65.4167	M	Colorectal	n	perit	Metachrnous	5	1		29	24	5	3	1.66667	-0.2
170	51	51.5	M	Colorectal	n		Metachrnous	6	0	y	17	11	1	1	1	-1
171	37	37.5833	M	Colorectal	n	liver	Metachrnous	7	1		36	29	9	4	2.25	0.777778
172	56	56.6667	F	Colorectal	n	brain	Metachrnous	8	0	y	56	48	6	4	1.5	0.333333
173	58	58.6667	F	Colorectal	n	liver	Metachrnous	8	1		80	72	13	7	1.85714	0.384615
174	72	72.6667	F	Colorectal	n		Metachrnous	8	1		65	57	2	2	1	-1
175	55	55.75	M	Colorectal	n	liver	Metachrnous	9	0	y	54	45	55	6	9.16667	0.963636
176	70	70.75	M	Colorectal	n	liver	Metachrnous	9	0	y	56	47	9	6	1.5	0.111111
177	84	84.75	M	Colorectal	n	liver	Metachrnous	9	0	y	24	15	4	3	1.33333	0
178	35	35.9167	F	Colorectal	n		Metachrnous	11	0	y	32	21	8	5	1.6	0
179	62	62.9167	M	Colorectal	n	liver perit retrop	Metachrnous	11	0	y	29	18	4	3	1.33333	0
180	64	64.9167	F	Colorectal	n	liver	Metachrnous	11	0	y	13	2	1	1	1	-1
181	83	84	M	Colorectal	n	brian	Metachrnous	12	0	y	26	14	14	7	2	0.857143
182	52	53	F	Colorectal	n		Metachrnous	12	0	y	94	82	73	16	4.5625	0.863014
183	80	81	M	Colorectal	n	liver	Metachrnous	12	0	y	13	1	41	4	10.25	0.95122
184	61	62.0833	F	Colorectal	n	liver	Metachrnous	13	0	y	77	64	21	6	3.5	0.714286
185	55	56.0833	M	Colorectal	n	liver	Metachrnous	13	1		52	39	3	3	1	-1
186	72	73.0833	M	Colorectal	n		Metachrnous	13	1		13	0	1	1	1	-1
187	78	79.1667	F	Colorectal	n		Metachrnous	14	1		44	30	1	1	1	-1
188	65	66.25	F	Colorectal	n	liver brain	Metachrnous	15	1		25	10	11	6	1.83333	0.818182
189	92	93.25	M	Colorectal	n	liver	Metachrnous	15	0	n	16	1	19	8	2.375	0.894737
190	72	73.3333	F	Colorectal	n	liver	Metachrnous	16	0	y	30	14	59	6	9.83333	0.932203
191	60	61.3333	M	Colorectal	n	liver bone	Metachrnous	16	0	y	39	23	2	2	1	-1
192	53	54.5	F	Colorectal	n	liver	Metachrnous	18	0	y	38	20	26	16	1.625	0.769231
193	39	40.5	F	Colorectal	n	retroperit	Metachrnous	18	0	y	24	6	27	10	2.7	0.925926
194	55	56.6667	M	Colorectal	n	brain	Metachrnous	20	0	y	90	70	37	7	5.28571	1
195	72	73.6667	M	Colorectal	n		Metachrnous	20	1		130	110	1	1	1	-1
196	63	64.6667	F	Colorectal	n	liver	Metachrnous	20	1		23	3	1	1	1	-1
197	62	63.75	F	Colorectal	n	brain	Metachrnous	21	0	y	40	19	10	9	1.11111	-0.6
198	60	61.75	M	Colorectal	n	liver	Metachrnous	21	1		41	20	13	6	2.16667	0.692308
199	32	33.8333	F	Colorectal	n	liver	Metachrnous	22	0	y	55	33	2	1	2	1
200	51	52.8333	M	Colorectal	n		Metachrnous	22	1		49	27	3	1	3	1
201	79	80.9167	M	Colorectal	n	adrenal liver	Metachrnous	23	1		36	13	106	15	7.06667	0.962264
202	53	54.9167	M	Colorectal	n		Metachrnous	23	1		23	0	2	1	2	1
203	53	55	M	Colorectal	n	liver	Metachrnous	24	0	y	25	1	119	19	6.26316	0.932773
204	61	63	F	Colorectal	n	bone	Metachrnous	24	0	y	40	16	10	2	5	0.8
205	62	64	F	Colorectal	n	liver	Metachrnous	24	0	y	33	9	54	14	3.85714	0.814815
206	40	42	M	Colorectal	n	liver	Metachrnous	24	0	y	26	2	150	13	11.5385	0.906667
207	73	75	M	Colorectal	n	liver	Metachrnous	24	0	y	84	60	15	5	3	0.6
208	55	57	M	Colorectal	n		Metachrnous	24	0	y	48	24	7	4	1.75	0.428571
209	78	80	F	Colorectal	n	bone	Metachrnous	24	0	y	42	18	9	5	1.8	0.111111
210	49	51	F	Colorectal	n	bone	Metachrnous	24	0	y	51	27	12	7	1.71429	0.666667
211	42	44	M	Colorectal	n	liver	Metachrnous	24	0	y	87	63	83	13	6.38462	0.927711
212	57	59	M	Colorectal	n	brain	Metachrnous	24	1		43	19	4	2	2	0.5
213	65	67	M	Colorectal	n	bladder	Metachrnous	24	1		27	3	3	2	1.5	0.333333
214	57	59	M	Colorectal	n	perit	Metachrnous	24	0	y	72	48	5	3	1.66667	-0.2
215	71	73	M	Colorectal	n	liver	Metachrnous	24	0	y	36	12	3	1	3	1
216	71	73	M	Colorectal	n	liver	Metachrnous	24	0	y	41	17	1	1	1	-1
217	52	54	F	Colorectal	n		Metachrnous	24	1		48	24	1	1	1	-1
218	75	77.1667	M	Colorectal	n		Metachrnous	26	0	y	90	64	7	4	1.75	0.428571
219	57	59.25	M	Colorectal	n	liver	Metachrnous	27	1		44	17	1	1	1	-1
220	45	47.3333	M	Colorectal	n	liver kidney	Metachrnous	28	0	y	55	27	19	5	3.8	0.894737
221	75	77.4167	M	Colorectal	n	peri retro	Metachrnous	29	0	y	63	34	7	6	1.16667	-0.428571
222	68	70.4167	M	Colorectal	n		Metachrnous	29	1		70	41	6	5	1.2	-0.333333
223	52	54.4167	F	Colorectal	n	retroperit	Metachrnous	29	0	y	137	108	37	9	4.11111	0.891892
224	39	41.4167	F	Colorectal	n	brain spinal cord	Metachrnous	29	0	y	50	21	5	3	1.66667	0.2
225	82	84.5833	M	Colorectal	n	liver	Metachrnous	31	0	y	103	72	2	1	2	1
226	26	28.8333	M	Colorectal	n		Metachrnous	34	0	y	34	0	8	2	4	0.75
227	62	64.9167	M	Colorectal	n		Metachrnous	35	0	y	65	30	4	4	1	-1
228	83	85.9167	M	Colorectal	n		Metachrnous	35	0	y	60	25	13	5	2.6	0.846154
229	70	72.9167	F	Colorectal	n	liver	Metachrnous	35	0	y	35	0	7	2	3.5	1
230	60	63	F	Colorectal	n		Metachrnous	36	0	y	55	19	55	6	9.16667	0.963636
231	58	61	M	Colorectal	n	bone	Metachrnous	36	0	y	48	12	18	8	2.25	0.666667
232	69	72	M	Colorectal	n	liver	Metachrnous	36	0	y	60	24	6	4	1.5	0.333333
233	77	80	M	Colorectal	n	liver	Metachrnous	36	0	y	71	35	3	2	1.5	0.333333
234	63	66	M	Colorectal	n	retrop perit	Metachrnous	36	0	y	59	23	3	2	1.5	0.333333
235	65	68	F	Colorectal	n		Metachrnous	36	0	y	36	0	1	1	1	-1
236	57	60	M	Colorectal	n		Metachrnous	36	0	y	70	34	150	2	75	1
237	73	76	F	Colorectal	n	perit	Metachrnous	36	0	y	58	22	25	12	2.08333	0.76
238	56	59	F	Colorectal	n	liver	Metachrnous	36	0	y	67	31	2	1	2	1
239	61	64.0833	F	Colorectal	n	liver	Metachrnous	37	0	y	62	25	42	8	5.25	0.952381
240	43	46.25	M	Colorectal	n	liver skin retrop	Metachrnous	39	1		46	7	12	5	2.4	0.833333
241	81	84.3333	F	Colorectal	n	perit retro	Metachrnous	40	0	y	60	20	33	12	2.75	0.939394
242	71	74.3333	M	Colorectal	n	liver	Metachrnous	40	0	y	95	55	1	1	1	-1
243	50	53.3333	F	Colorectal	n		Metachrnous	40	1		58	18	1	1	1	-1
244	64	67.4167	M	Colorectal	n	liver	Metachrnous	41	0	y	48	7	60	9	6.66667	0.933333
245	54	57.5	F	Colorectal	n	liver	Metachrnous	42	0	y	71	29	6	3	2	0.666667
246	56	59.5	F	Colorectal	n	liver	Metachrnous	42	1		74	32	1	1	1	-1
247	51	54.6667	M	Colorectal	n		Metachrnous	44	0	y	132	88	3	2	1.5	0.333333
248	54	57.6667	F	Colorectal	n	liver	Metachrnous	44	0	y	70	26	21	8	2.625	0.714286
249	74	77.75	M	Colorectal	n	liver	Metachrnous	45	1		149	104	1	1	1	-1
250	79	82.8333	M	Colorectal	n		Metachrnous	46	0	y	90	44	2	2	1	-1
251	53	57	F	Colorectal	n	liver	Metachrnous	48	0	y	128	80	53	15	3.53333	0.773585
252	82	86	F	Colorectal	n	bone	Metachrnous	48	0	y	48	0	13	4	3.25	0.692308
253	80	84	F	Colorectal	n	brain	Metachrnous	48	0	y	64	16	5	3	1.66667	0.2
254	66	70	F	Colorectal	n		Metachrnous	48	1		144	96	2	2	1	-1
255	54	58	F	Colorectal	n	liver	Metachrnous	48	1		48	0	4	2	2	0.5
256	42	46	M	Colorectal	n	liver	Metachrnous	48	0	y	49	1	3	1	3	1
257	70	74.75	F	Colorectal	n	retrop perit	Metachrnous	57	1		70	13	2	2	1	-1
258	54	58.9167	M	Colorectal	n		Metachrnous	59	1		59	0	1	1	1	-1
259	64	69	M	Colorectal	n		Metachrnous	60	1		72	12	123	26	4.73077	0.934959
260	75	80.0833	M	Colorectal	n		Metachrnous	61	0	y	79	18	1	1	1	-1
261	72	77.0833	M	Colorectal	n	adrenal brain	Metachrnous	61	1		63	2	1	1	1	-1
262	66	71.25	F	Colorectal	n		Metachrnous	63	0	y	63	0	1	1	1	-1
263	68	74	F	Colorectal	n	liver	Metachrnous	72	0	y	72	0	8	3	2.66667	0.75
264	37	43	M	Colorectal	n		Metachrnous	72	1		93	21	1	1	1	-1
265	70	76.0833	F	Colorectal	n	liver	Metachrnous	73	0	y	95	22	6	2	3	1
266	61	67.3333	M	Colorectal	n	liver	Metachrnous	76	0	y	77	1	5	4	1.25	-0.2
267	73	80	M	Colorectal	n		Metachrnous	84	0	y	108	24	7	3	2.33333	0.428571
268	74	81	M	Colorectal	n		Metachrnous	84	1		95	11	4	3	1.33333	0
269	51	59	F	Colorectal	n	liver	Metachrnous	96	0	y	113	17	10	3	3.33333	0.6
270	78	88	M	Colorectal	n		Metachrnous	120	1		216	96	2	2	1	-1
271	62	74	M	Colorectal	n		Metachrnous	144	0	y	156	12	3	2	1.5	-1
272	65	78	F	Colorectal	n		Metachrnous	156	0	y	180	24	1	1	1	-1
273	53	53	F	Colorectal	y	bone	Synchronous	0	0	y	96	96	15	7	2.14286	0.466667
274	55	55	F	Colorectal	y	spine	Synchronous	0	0	y	70	70	11	9	1.22222	-0.0909091
275	65	65	M	Colorectal	y	liver bone brain	Synchronous	0	0	y	100	100	5	3	1.66667	0.6
276	55	55	F	Colorectal	y	brain spine	Synchronous	0	1		84	84	13	9	1.44444	0.230769
277	59	59	F	Colorectal	y		Synchronous	0	0	y	58	58	67	7	9.57143	0.970149
278	81	81	F	Colorectal	y		Synchronous	0	0	y	14	14	17	8	2.125	0.529412
279	50	50	F	Colorectal	y	brain spine	Synchronous	0	0	y	60	60	79	14	5.64286	0.848101
280	53	53	F	Colorectal	y		Synchronous	0	0	y	34	34	33	17	1.94118	0.454545
281	37	37	F	Colorectal	y	liver	Synchronous	0	0	y	31	31	86	10	8.6	0.953488
282	44	44	M	Colorectal	y		Synchronous	0	0	y	21	21	6	4	1.5	0.333333
283	39	39	M	Colorectal	y	retroprit	Synchronous	0	0	y	66	66	21	11	1.90909	0.809524
284	63	63	F	Colorectal	y	retroprit	Synchronous	0	1		79	79	12	1	12	1
285	78	78	M	Colorectal	y	retroprit perit	Synchronous	0	0	y	35	35	24	18	1.33333	0.833333
286	47	47	M	Colorectal	y	liver	Synchronous	0	0	y	31	31	150	12	12.5	0.946667
287	20	20	M	Colorectal	y	retroprit	Synchronous	0	0	y	20	20	81	13	6.23077	0.901235
288	56	56	F	Colorectal	y	bone	Synchronous	0	0	y	84	84	9	6	1.5	-0.111111
289	80	80	F	Colorectal	y	liver	Synchronous	0	0	y	16	16	15	6	2.5	1
290	27	27	M	Colorectal	y	liver	Synchronous	0	0	y	62	62	9	3	3	0.777778
291	61	61	F	Colorectal	y	liver	Synchronous	0	0	n	96	96	7	4	1.75	0.142857
292	65	65	M	Colorectal	y	liver	Synchronous	0	0	y	60	60	10	4	2.5	0.6
293	63	63	F	Colorectal	y	liver	Synchronous	0	0	y	14	14	24	8	3	0.833333
294	63	63	F	Colorectal	y	liver	Synchronous	0	0	y	41	41	37	8	4.625	0.72973
295	66	66	M	Colorectal	y	liver	Synchronous	0	0	y	9	9	10	5	2	0.8
296	61	61	M	Colorectal	y	liver	Synchronous	0	0	y	37	37	12	4	3	0.666667
297	76	76	M	Colorectal	y	liver	Synchronous	0	0	y	20	20	23	4	5.75	0.913043
298	64	64	F	Colorectal	y	uterus ovaries	Synchronous	0	0	y	38	38	35	9	3.88889	0.828571
299	53	53	F	Colorectal	y	perit	Synchronous	0	0	y	4	4	76	20	3.8	0.947368
300	33	33	M	Colorectal	y	liver	Synchronous	0	0	y	21	21	5	2	2.5	0.2
301	74	74	F	Colorectal	y	brain spine	Synchronous	0	1		31	31	22	9	2.44444	0.909091
302	69	69	F	Colorectal	y	liver	Synchronous	0	0	y	24	24	15	6	2.5	0.733333
303	78	78	F	Colorectal	y	liver	Synchronous	0	0	y	3	3	24	5	4.8	1
304	34	34	F	Colorectal	y	liver perit retrop	Synchronous	0	0	y	32	32	18	4	4.5	0.777778
305	74	74	F	Colorectal	y	liver	Synchronous	0	0	y	32	32	13	7	1.85714	0.538462
306	88	88	F	Colorectal	y	muscle	Synchronous	0	0	y	10	10	19	6	3.16667	0.789474
307	89	89	F	Colorectal	y	liver	Synchronous	0	0	y	37	37	41	11	3.72727	0.853659
308	75	75	M	Colorectal	y	liver	Synchronous	0	0	y	16	16	6	3	2	0.666667
309	83	83	M	Colorectal	y	adrenal	Synchronous	0	1		48	48	15	7	2.14286	0.6
310	72	72	M	Colorectal	y	liver	Synchronous	0	0	y	29	29	9	4	2.25	0.777778
311	69	69	M	Colorectal	y	liver	Synchronous	0	0	Y	35	35	17	8	2.125	0.529412
312	58	58	M	Colorectal	y	liver	Synchronous	0	0	y	40	40	38	8	4.75	0.842105
313	22	22	F	Colorectal	y	liver	Synchronous	0	0	y	20	20	150	12	12.5	0.96
314	14	14	M	Colorectal	y	retro bone	Synchronous	0	0	y	85	85	87	21	4.14286	0.931034
315	87	87	F	Colorectal	y	pancreas	Synchronous	0	0	y	1	1	8	5	1.6	0.25
316	66	66	M	Colorectal	y	retroperit	Synchronous	0	1		32	32	11	5	2.2	0.272727
317	65	65	M	Colorectal	y	brain	Synchronous	0	1		46	46	9	4	2.25	0.555556
318	56	56	M	Colorectal	y	liver	Synchronous	0	0	y	24	24	32	10	3.2	1
319	54	54	M	Colorectal	y	liver	Synchronous	0	1		23	23	39	6	6.5	1
320	52	52	M	Colorectal	y	liver	Synchronous	0	1		21	21	18	6	3	0.666667
321	51	51	F	Colorectal	y	liver brain	Synchronous	0	1		10	10	50	9	5.55556	0.88
322	67	67	M	Colorectal	y	liver	Synchronous	0	0	y	16	16	22	9	2.44444	0.818182
323	47	47	F	Colorectal	y	liver bone adrenal perit	Synchronous	0	0	y	5	5	13	5	2.6	0.538462
324	36	36	M	Colorectal	y	bone	Synchronous	0	0	y	24	24	31	10	3.1	0.935484
325	59	59	M	Colorectal	y	liver	Synchronous	0	0	y	72	72	34	13	2.61538	0.882353
326	54	54	F	Colorectal	y	liver	Synchronous	0	1		34	34	12	7	1.71429	0.666667
327	57	57	F	Colorectal	y	retroper	Synchronous	0	0	y	15	15	27	9	3	0.777778
328	62	62	M	Colorectal	y	liver adrenal	Synchronous	0	0	y	60	60	37	13	2.84615	0.837838
329	56	56	M	Colorectal	y	liver perit retrop	Synchronous	0	1		18	18	9	4	2.25	0.333333
330	62	62	M	Colorectal	y	liver	Synchronous	0	0	y	36	36	24	16	1.5	0
331	30	30	F	Colorectal	y	liver	Synchronous	0	1		6	6	149	14	10.6429	1
332	66	66	M	Colorectal	y	brain	Synchronous	0	0	y	24	24	38	10	3.8	0.894737
333	50	50	M	Colorectal	y	liver bone	Synchronous	0	0	y	72	72	28	11	2.54545	0.571429
334	74	74	F	Colorectal	y	retroprit	Synchronous	0	0	y	19	19	46	13	3.53846	0.913043
335	84	84	M	Colorectal	y	liver	Synchronous	0	0	y	3	3	11	8	1.375	-0.0909091
336	52	52	M	Colorectal	y	liver retroper	Synchronous	0	0	y	48	48	37	9	4.11111	0.945946
337	64	64	M	Colorectal	y	liver	Synchronous	0	0	y	1	1	118	23	5.13043	0.949153
338	75	75	M	Colorectal	y	liver	Synchronous	0	0	y	9	9	38	11	3.45455	0.894737
339	48	48	M	Colorectal	y	liver	Synchronous	0	0	y	62	62	13	6	2.16667	0.692308
340	49	49	M	Colorectal	y	liver	Synchronous	0	0	y	33	33	21	6	3.5	0.714286
341	65	65	M	Colorectal	y	liver	Synchronous	0	0	y	100	100	5	3	1.66667	0.6
342	52	52	F	Colorectal	y	liver	Synchronous	0	0	y	100	100	3	2	1.5	0.333333
343	42	42	F	Colorectal	y	brian spine	Synchronous	0	0	y	28	28	2	2	1	-1
344	53	53	M	Colorectal	y	retroperit	Synchronous	0	0	y	96	96	5	2	2.5	0.6
345	80	80	F	Colorectal	y	bone	Synchronous	0	0	y	24	24	2	2	1	-1
346	65	65	M	Colorectal	y		Synchronous	0	0	y	18	18	3	2	1.5	0.333333
347	33	33	M	Colorectal	y	liver	Synchronous	0	0	y	21	21	5	2	2.5	0.2
348	69	69	F	Colorectal	y	liver	Synchronous	0	0	y	16	16	2	2	1	-1
349	61	61	F	Colorectal	y	liver	Synchronous	0	0	y	91	91	2	2	1	-1
350	74	74	M	Colorectal	y	liver bone	Synchronous	0	0	y	36	36	3	3	1	-1
351	80	80	M	Colorectal	y	liver brain spine	Synchronous	0	0	y	36	36	4	2	2	0
352	73	73	F	Colorectal	y	liver	Synchronous	0	0	y	20	20	5	2	2.5	1
353	70	70	F	Colorectal	y	liver perit	Synchronous	0	0	y	48	48	4	3	1.33333	0
354	26	26	M	Colorectal	y	liver	Synchronous	0	0	y	26	26	5	3	1.66667	0.6
355	63	63	F	Colorectal	y	brain spine	Synchronous	0	1		1	1	4	4	1	-1
356	64	64	M	Colorectal	y	liver	Synchronous	0	0	y	26	26	5	3	1.66667	0.2
357	69	69	M	Colorectal	y	liver	Synchronous	0	0	y	57	57	5	2	2.5	1
358	26	26	M	Colorectal	y	liver	Synchronous	0	0	y	34	34	4	3	1.33333	0
359	66	66	M	Colorectal	y	liver	Synchronous	0	1		1	1	2	2	1	-1
360	61	61	F	Colorectal	y		Synchronous	0	1		4	4	2	2	1	-1
361	71	71	M	Colorectal	y	liver	Synchronous	0	0	y	2	2	3	3	1	-1
362	69	69	M	Colorectal	y	bone liver	Synchronous	0	0	y	24	24	4	3	1.33333	0
363	71	71	F	Colorectal	y	liver	Synchronous	0	0	y	48	48	2	2	1	-1
364	68	68	F	Colorectal	y	liver	Synchronous	0	1		19	19	4	4	1	-1
365	45	45	M	Colorectal	y	liver	Synchronous	0	0	y	36	36	5	3	1.66667	0.6
366	56	56	F	Colorectal	y	brain	Synchronous	0	0	y	35	35	10	5	2	0.8
367	58	58	M	Colorectal	y	liver	Synchronous	0	0	y	18	18	4	2	2	0.5
368	64	64	M	Colorectal	y	liver	Synchronous	0	1		43	43	3	3	1	-1
369	50	50	F	Colorectal	y		Synchronous	0	1		31	31	1	1	1	-1
370	49	49	F	Colorectal	y	liver	Synchronous	0	0	y	27	27	13	8	1.625	0.384615
371	29	29	M	Colorectal	y	liver	Synchronous	0	1		22	22	11	6	1.83333	0.636364
372	36	36	M	Colorectal	y	liver	Synchronous	0	0	y	11	11	2	2	1	-1
373	82	82	M	Colorectal	y	liver	Synchronous	0	0	y	20	20	3	1	3	1
374	70	70	M	Colorectal	y	liver	Synchronous	0	0	y	28	28	1	1	1	-1
375	53	53	F	Colorectal	y	liver	Synchronous	0	0	y	7	7	6	3	2	0
376	55	55	M	Colorectal	y	liver	Synchronous	0	0	y	17	17	5	2	2.5	0.6
377	52	52	F	Colorectal	y	liver	Synchronous	0	1		136	136	1	1	1	-1
378	66	66	F	Colorectal	y	barin spine	Synchronous	0	0		44	44	2	2	1	-1
379	47	47	M	Colorectal	y	liver	Synchronous	0	0	y	23	23	2	1	2	-1
380	64	64	F	Colorectal	y	liver	Synchronous	0	0	y	3	3	4	2	2	0.5
381	69	69	M	Colorectal	y	liver	Synchronous	0	1		90	90	2	2	1	-1
382	50	50	M	Colorectal	y	liver	Synchronous	0	0	y	66	66	34	11	3.09091	0.823529
383	58	58	F	Colorectal	y	liver	Synchronous	0	0	y	12	12	3	2	1.5	0.333333
384	57	57	M	Colorectal	y	liver brain	Synchronous	0	0	y	33	33	150	16	9.375	0.973333
385	68	68	F	Colorectal	y	liver	Synchronous	0	1		63	63	2	1	2	1
386	56	56	M	Colorectal	y	liver	Synchronous	0	0	y	36	36	8	3	2.66667	1
387	84	84	F	Colorectal	y	liver	Synchronous	0	1		1	1	3	1	3	0.333333
388	66	66	F	Colorectal	y	liver	Synchronous	0	0	y	1	1	5	2	2.5	0.6
389	37	37	F	Colorectal	y	liver	Synchronous	0	1		32	32	22	4	5.5	1
390	79	79	M	Colorectal	y		Synchronous	0	0	y	52	52	3	2	1.5	0.333333
391	69	69	M	Colorectal	y	liver	Synchronous	0	0	y	30	30	40	5	8	1
392	70	70	M	Colorectal	y	retroper	Synchronous	0	0	y	43	43	13	5	2.6	0.538462
393	45	45	F	Colorectal	y	liver	Synchronous	0	0	y	14	14	40	14	2.85714	0.85
394	64	64	M	Colorectal	y	liver	Synchronous	0	0	y	63	63	28	2	14	0.928571
395	63	63	M	Colorectal	y	liver	Synchronous	0	1		16	16	10	6	1.66667	0.4
396	51	51	M	Colorectal	y	liver	Synchronous	0	1		56	56	29	3	9.66667	1
397	62	62	M	Colorectal	y	liver	Synchronous	0	1		48	48	4	2	2	-1
398	52	52	F	Colorectal	y	liver	Synchronous	0	1		34	34	2	2	1	-1
399	54	54	F	Colorectal	y	liver	Synchronous	0	1		66	66	2	1	2	-1
400	37	37.0833	F	Colorectal	y	liver	Synchronous	1	0	y	32	31	72	10	7.2	0.972222
401	21	21.5833	F	Ewing	n		Metachrnous	7	0	Y	18	11	70	23	3.04348	0.914286
402	18	18.6667	F	Ewing	n		Metachrnous	8	0	Y	10	2	25	12	2.08333	0.6
403	6.5	7.16667	M	Ewing	n		Metachrnous	8	0	Y	57	49	4	4	1	-1
404	16	16.75	M	Ewing	n		Metachrnous	9	0	Y	15	6	12	5	2.4	0.666667
405	14	15	F	Ewing	n		Metachrnous	12	0	Y	15	3	2	2	1	-1
406	18	19.1667	M	Ewing	n		Metachrnous	14	1		14	0	10	4	2.5	1
407	25	26.1667	F	Ewing	n		Metachrnous	14	0	Y	57	43	4	2	2	-1
408	22	25	F	Ewing	n		Metachrnous	36	1		36	0	5	5	1	-1
409	18	21.1667	M	Ewing	n	liver	Metachrnous	38	0	Y	76	38	9	6	1.5	0.777778
410	18	21.1667	M	Ewing	n	liver	Metachrnous	38	0	Y	76	38	8	5	1.6	0.5
411	22	26.1667	F	Ewing	n	brain spine	Metachrnous	50	0	Y	62	12	150	22	6.81818	0.92
412	16	22.75	M	Ewing	n		Metachrnous	81	0	Y	97	16	3	3	1	-1
413	7	7	F	Ewing	y		Synchronous	0	1		9	9	8	5	1.6	0.5
414	15	15	F	Ewing	y		Synchronous	0	1		57	57	11	2	5.5	1
415	10	10	F	Ewing	y		Synchronous	0	1		62	62	14	2	7	1
416	21	21	F	Ewing	y		Synchronous	0	0	Y	23	23	23	10	2.3	0.652174
417	19	19	M	Ewing	y		Synchronous	0	1		15	15	10	5	2	0.6
418	10	10	M	Ewing	y		Synchronous	0	1		22	22	48	3	16	1
419	12	12	M	Ewing	y		Synchronous	0	1		15	15	1	1	1	-1
420	8	8	M	Ewing	y		Synchronous	0	0	Y	28	28	3	3	1	-1
421	32	32	M	Ewing	y		Synchronous	0	1		51	51	1	1	1	-1
422	47	47	F	Ewing	y		Synchronous	0	0	y	36	36	4	3	1.33333	-1
423	42	42.0833	F	Kidney	n	liver	Metachrnous	1	0	y	8	7	2	2	1	-1
424	76	76.3333	F	Kidney	n	bone	Metachrnous	4	0	Y	15	11	7	2	3.5	1
425	55	55.3333	M	Kidney	n		Metachrnous	4	0	y	17	13	11	3	3.66667	0.636364
426	60	60.3333	F	kidney	n		Metachrnous	4	1		148	144	2	2	1	-1
427	58	58.3333	M	Kidney	n	bone liver	Metachrnous	4	0	y	4	0	2	1	2	1
428	74	74.5	M	Kidney	n		Metachrnous	6	0	Y	15	9	3	2	1.5	-1
429	49	49.75	F	Kidney	n		Metachrnous	9	0	y	15	6	44	8	5.5	0.909091
430	69	69.8333	M	Kidney	n		Metachrnous	10	1		15	5	1	1	1	-1
431	64	65	M	Kidney	n		Metachrnous	12	0	y	16	4	28	7	4	0.857143
432	48	49	F	Kidney	n		Metachrnous	12	0	y	17	5	16	5	3.2	0.625
433	55	56	M	Kidney	n		Metachrnous	12	0	y	45	33	1	1	1	-1
434	57	58.5833	M	Kidney	n	liver	Metachrnous	19	0	Y	23	4	7	3	2.33333	0.714286
435	65	66.9167	M	Kidney	n		Metachrnous	23	0	y	40	17	7	3	2.33333	0.714286
436	68	70	M	Kidney	n	spine	Metachrnous	24	0	y	27	3	16	3	5.33333	0.875
437	43	45	M	Kidney	n		Metachrnous	24	0	y	216	192	2	2	1	-1
438	54	56.25	F	Kidney	n		Metachrnous	27	1		120	93	2	2	1	-1
439	77	79.8333	M	Kidney	n		Metachrnous	34	0	N	40	6	2	2	1	-1
440	77	79.8333	M	Kidney	n		Metachrnous	34	1		88	54	3	1	3	1
441	70	72.9167	M	Kidney	n		Metachrnous	35	1		104	69	1	1	1	-1
442	74	77	M	Kidney	n	brain spine	Metachrnous	36	0	y	81	45	25	4	6.25	1
443	78	81	M	Kidney	n		Metachrnous	36	1		69	33	3	2	1.5	0.333333
444	75	78.75	M	Kidney	n	liver	Metachrnous	45	0	y	46	47	28	16	1.75	0.714286
445	63	66.8333	M	Kidney	n		Metachrnous	46	0	y	49	3	20	12	1.66667	0.1
446	84	89	M	Kidney	n		Metachrnous	60	1		96	36	10	2	5	1
447	39	44	F	Kidney	n	liver pancreas	Metachrnous	60	0	y	132	72	2	1	2	1
448	76	81	M	Kidney	n	brain spine	Metachrnous	60	0	y	60	0	1	1	1	-1
449	64	69	F	Kidney	n		Metachrnous	60	1		240	180	2	1	2	1
450	61	66.3333	M	Kidney	n		Metachrnous	64	0	Y	77	13	2	1	2	1
451	59	65	M	Kidney	n	bone	Metachrnous	72	0	y	120	48	3	1	3	1
452	59	65.6667	M	Kidney	n		Metachrnous	80	0	Y	174	94	10	5	2	0.6
453	62	69	M	Kidney	n		Metachrnous	84	0	y	120	36	12	7	1.71429	0.166667
454	67	74	M	Kidney	n		Metachrnous	84	1		132	48	150	7	21.4286	0.973333
455	52	59	M	Kidney	n		Metachrnous	84	1		107	23	1	1	1	-1
456	71	78	M	Kidney	n	brain spine	Metachrnous	84	0	y	89	5	2	1	2	1
457	79	86	M	Kidney	n	bone spine brain	Metachrnous	84	0	y	216	132	3	1	3	1
458	60	69	M	Kidney	n	bone	Metachrnous	108	0	y	240	132	2	2	1	-1
459	61	71	M	Kidney	n		Metachrnous	120	0	Y	240	120	17	9	1.88889	0.411765
460	72	84	M	Kidney	n	adrenal liver	Metachrnous	144	0	y	144	0	22	4	5.5	0.909091
461	69	81	M	Kidney	n	liver	Metachrnous	144	0	y	179	35	4	2	2	1
462	48	62	M	Kidney	n	brain spine bone	Metachrnous	168	0	y	240	72	5	2	2.5	0.6
463	65	80	M	Kidney	n		Metachrnous	180	0	y	219	39	6	2	3	0.666667
464	53	68	M	Kidney	n		Metachrnous	180	0	y	240	60	3	2	1.5	-1
465	55	55	M	Kidney	y		Synchronous	0	1		1	1	6	2	3	0.666667
466	52	52	M	Kidney	y		Synchronous	0	0	y	11	11	9	4	2.25	0.777778
467	70	70	M	Kidney	y		Synchronous	0	0	y	3	3	150	13	11.5385	0.933333
468	52	52	M	Kidney	y	bone	Synchronous	0	0	y	18	18	23	10	2.3	0.913043
469	52	52	M	Kidney	y		Synchronous	0	0	y	9	9	6	1	6	1
470	84	84	M	Kidney	y	bone	Synchronous	0	0	y	10	10	56	3	18.6667	0.928571
471	82	82	M	Kidney	y	bone	Synchronous	0	0	y	11	11	45	5	9	1
472	21	21	F	Kidney	y	bone	Synchronous	0	0	y	168	168	27	2	13.5	1
473	45	45	F	Kidney	y	liver retroperit	Synchronous	0	0	y	6	6	27	3	9	1
474	61	61	F	Kidney	y	bone liver	Synchronous	0	0	y	4	4	72	6	12	0.972222
475	78	78	F	Kidney	y	bone	Synchronous	0	0	y	7	7	40	13	3.07692	0.8
476	67	67	M	Kidney	y		Synchronous	0	0	y	24	24	22	5	4.4	0.909091
477	61	61	M	Kidney	y	bone	Synchronous	0	0	y	6	6	69	14	4.92857	0.913043
478	77	77	M	Kidney	y	brain	Synchronous	0	0	y	12	12	58	5	11.6	1
479	70	70	M	Kidney	y		Synchronous	0	1		1	1	5	3	1.66667	0.2
480	47	47	M	Kidney	y	liver	Synchronous	0	0	y	4	4	1	1	1	-1
481	48	48	M	Kidney	y	retropr	Synchronous	0	1		1	1	2	1	2	1
482	68	68	F	Kidney	y		Synchronous	0	0	y	1	1	2	1	2	1
483	56	56	M	Kidney	y	bone adrenal	Synchronous	0	1		1	1	6	4	1.5	-0.333333
484	65	65	F	Kidney	y		Synchronous	0	0	y	43	43	3	3	1	-1
485	68	68	F	Kidney	y	brain spine	Synchronous	0	0	y	10	10	4	2	2	0.5
486	40	40	M	Kidney	y	retrop perit	Synchronous	0	0	y	15	15	2	1	2	1
487	69	69	F	Kidney	y	bone	Synchronous	0	0	y	60	60	48	8	6	0.916667
488	69	69	M	Kidney	y		Synchronous	0	0	y	12	12	30	14	2.14286	0.6
489	75	75	M	Kidney	y		Synchronous	0	0	y	0	0	50	14	3.57143	0.88
490	77	77	F	Kidney	y		Synchronous	0	0	y	25	25	23	7	3.28571	0.652174
491	44	45.75	M	Kidney	y		Synchronous	21	0	y	21	0	3	2	1.5	0.333333
492	37	37	M	Melanoma	y	brain	Metachrnous	0	0	y	20	20	26	14	1.85714	0.692308
493	74	74.1667	F	Melanoma	n		Metachrnous	2	0	y	9	7	21	5	4.2	0.904762
494	38	38.3333	F	Melanoma	n	eye	Metachrnous	4	1		55	51	39	12	3.25	0.897436
495	70	70.3333	M	Melanoma	n	bowel	Metachrnous	4	1		65	61	1	1	1	-1
496	78	78.4167	M	Melanoma	n	brain spine	Metachrnous	5	0	y	30	25	6	5	1.2	-0.333333
497	56	56.4167	M	Melanoma	n		Metachrnous	5	1		104	99	3	1	3	1
498	62	62.5	M	Melanoma	n	bone adrenal	Metachrnous	6	1		6	0	21	9	2.33333	0.619048
499	72	72.5	F	Melanoma	n		Metachrnous	6	0	y	48	42	3	2	1.5	-1
500	57	57.6667	M	Melanoma	n	spine	Metachrnous	8	0	y	24	16	13	6	2.16667	0.846154
501	28	28.8333	M	Melanoma	n		Metachrnous	10	1		40	30	1	1	1	-1
502	54	54.9167	M	Melanoma	n	liver brain spine	Metachrnous	11	0	y	15	4	49	12	4.08333	0.918367
503	69	69.9167	F	Melanoma	n		Metachrnous	11	1		14	3	7	5	1.4	-0.142857
504	69	70	F	Melanoma	n		Metachrnous	12	0	y	15	3	124	13	9.53846	0.983871
505	29	30	M	Melanoma	n	liver	Metachrnous	12	1		12	0	150	13	11.5385	0.96
506	68	69	M	Melanoma	n		Metachrnous	12	1		15	3	4	2	2	0
507	76	77	M	Melanoma	n		Metachrnous	12	0	y	22	10	3	3	1	-1
508	63	64	M	Melanoma	n	brain spine	Metachrnous	12	0	y	30	18	1	1	1	-1
509	51	52.0833	M	Melanoma	n		Metachrnous	13	0	y	19	6	5	4	1.25	-0.2
510	60	61.4167	M	Melanoma	n		Metachrnous	17	1		25	8	1	1	1	-1
511	80	81.4167	M	Melanoma	n		Metachrnous	17	0	y	42	25	125	9	13.8889	0.984
512	70	71.5833	M	Melanoma	n	retroperit	Metachrnous	19	0	y	116	97	1	1	1	-1
513	57	58.6667	M	Melanoma	n	liver brain spine	Metachrnous	20	0	y	30	10	7	2	3.5	0.714286
514	76	77.9167	F	Melanoma	n	spine	Metachrnous	23	0	n	26	3	4	2	2	0.5
515	42	44	M	Melanoma	n		Metachrnous	24	0	y	36	12	47	9	5.22222	0.87234
516	66	68	M	Melanoma	n	brian spine liver	Metachrnous	24	0	y	34	10	4	3	1.33333	0
517	47	49	F	Melanoma	n		Metachrnous	24	1		48	24	4	4	1	-1
518	72	74	M	Melanoma	n	liver brain	Metachrnous	24	0	y	30	6	6	3	2	0.666667
519	73	75.1667	M	Melanoma	n	liver brain	Metachrnous	26	0	y	33	7	2	1	2	1
520	26	28.4167	M	Melanoma	n	liver brain perit	Metachrnous	29	0	y	93	64	2	2	1	-1
521	14	16.5	M	Melanoma	n	brain	Metachrnous	30	1		30	0	10	8	1.25	0
522	72	74.5833	F	Melanoma	n	bone	Metachrnous	31	0	y	79	48	6	5	1.2	-0.333333
523	44	47	M	Melanoma	n	liver adrenal	Metachrnous	36	0	y	54	18	22	8	2.75	0.909091
524	73	76	M	Melanoma	n		Metachrnous	36	1		82	46	4	3	1.33333	0
525	37	40.75	F	Melanoma	n	liver	Metachrnous	45	1		52	7	105	11	9.54545	0.961905
526	68	72	M	Melanoma	n	liver	Metachrnous	48	0	y	62	14	24	8	3	0.666667
527	86	90.25	M	Melanoma	n		Metachrnous	51	0	y	100	49	1	1	1	-1
528	85	89.3333	F	Melanoma	n	brain spine	Metachrnous	52	0	y	55	3	27	7	3.85714	0.777778
529	65	69.3333	M	Melanoma	n	liver	Metachrnous	52	0	y	56	4	2	1	2	1
530	65	69.5	M	Melanoma	n		Metachrnous	54	0	y	67	13	2	2	1	-1
531	64	68.75	M	Melanoma	n	bone	Metachrnous	57	1		180	123	3	1	3	1
532	24	29	F	Melanoma	n		Metachrnous	60	1		66	6	9	6	1.5	0.111111
533	62	67	M	Melanoma	n		Metachrnous	60	0	y	132	72	36	10	3.6	0.944444
534	77	83	F	Melanoma	n		Metachrnous	72	0	n	80	8	3	2	1.5	0.333333
535	72	78.6667	F	Melanoma	n	liver	Metachrnous	80	0	y	94	14	45	10	4.5	0.822222
536	62	69.75	F	Melanoma	n	brain	Metachrnous	93	1		107	14	3	2	1.5	0.333333
537	48	56.75	M	Melanoma	n	liver	Metachrnous	105	0	y	164	59	13	5	2.6	0.384615
538	50	59	F	Melanoma	n	brain	Metachrnous	108	0	y	144	36	1	1	1	-1
539	58	67.8333	M	Melanoma	n	brain spine	Metachrnous	118	1		183	65	1	1	1	-1
540	52	64	M	Melanoma	n	brian spine	Metachrnous	144	0	y	180	36	1	1	1	-1
541	68	88	F	Melanoma	n	bone	Metachrnous	240	0	y	240	0	3	3	1	-1
542	62	62	F	Melanoma	y		Synchronous	0	0	y	12	12	27	14	1.92857	0.555556
543	83	83	M	Melanoma	y	bone	Synchronous	0	0	y	36	36	11	2	5.5	1
544	63	63	F	Melanoma	y	brain bone	Synchronous	0	0	y	88	88	57	18	3.16667	0.859649
545	75	75	F	Melanoma	y	bone liver	Synchronous	0	0	y	61	61	9	5	1.8	0.555556
546	61	61	F	Melanoma	y		Synchronous	0	0	y	12	12	10	5	2	0.6
547	85	85	M	Melanoma	y	liver	Synchronous	0	0	y	8	8	12	6	2	0.833333
548	66	66	F	Melanoma	y	liver brain spine	Synchronous	0	0	y	9	9	46	8	5.75	0.869565
549	40	40	M	Melanoma	y	bone	Synchronous	0	0	y	11	11	19	6	3.16667	0.684211
550	72	72	F	Melanoma	y	bone liver adrenal	Synchronous	0	0	y	9	9	33	10	3.3	0.818182
551	83	83	M	Melanoma	y	bone	Synchronous	0	0	y	3	3	26	13	2	0.923077
552	60	60	F	Melanoma	y	brain spine	Synchronous	0	1		14	14	29	14	2.07143	0.793103
553	68	68	M	Melanoma	y		Synchronous	0	0	y	24	24	6	5	1.2	-0.333333
554	63	63	F	Melanoma	y	liver brain spine	Synchronous	0	0	n	84	84	6	3	2	0.333333
555	76	76	M	Melanoma	y	bone spine	Synchronous	0	0	y	1	1	14	5	2.8	0.714286
556	47	47	M	Melanoma	y	liver bone	Synchronous	0	0	y	18	18	11	5	2.2	0.636364
557	56	56	M	Melanoma	y	liver	Synchronous	0	0	y	6	6	61	19	3.21053	0.868852
558	52	52	F	Melanoma	y	brain bobe	Synchronous	0	0	y	8	8	1	1	1	-1
559	54	54	F	Melanoma	y	liver brain spine	Synchronous	0	0	y	5	5	4	3	1.33333	0
560	78	78	M	Melanoma	y	bone	Synchronous	0	0	y	19	19	5	3	1.66667	0.6
561	64	64	M	Melanoma	y	brain spine	Synchronous	0	0	y	43	43	3	2	1.5	0.333333
562	66	66	M	Melanoma	y		Synchronous	0	0	y	1	1	10	5	2	0.6
563	65	65	M	Melanoma	y		Synchronous	0	0	y	14	14	1	1	1	-1
564	57	57	F	Melanoma	y	retrop perit	Synchronous	0	0	y	47	47	1	1	1	-1
565	59	59	F	Melanoma	y	liver bone	Synchronous	0	0	y	12	12	2	2	1	-1
566	62	62	F	Melanoma	y	liver bone	Synchronous	0	0	y	22	22	13	8	1.625	0.230769
567	65	65	M	Melanoma	y		Synchronous	0	0	y	3	3	3	3	1	-1
568	68	68	M	Melanoma	y	liver	Synchronous	0	0	y	16	16	2	2	1	-1
569	58	61	F	Melanoma	y	adrenal	Synchronous	36	0	y	36	0	55	14	3.92857	0.890909
570	50	51.4167	F	Pancreas	n		Metachrnous	17	0	y	29	12	2	2	1	-1
571	67	69.3333	F	Pancreas	n	liver	Metachrnous	28	0	y	30	2	3	1	3	1
572	72	74.8333	M	Pancreas	n	perit	Metachrnous	34	0	y	50	16	10	1	10	1
573	49	49	M	Pancreas	y	liver	Synchronous	0	0	y	21	21	15	7	2.14286	0.466667
574	87	87	F	Pancreas	y		Synchronous	0	0	y	15	15	29	5	5.8	1
575	72	72	F	Pancreas	y	liver	Synchronous	0	0	y	4	4	14	2	7	1
576	60	60	F	Pancreas	y		Synchronous	0	1		5	5	13	4	3.25	1
577	70	70	F	Pancreas	y		Synchronous	0	0	y	3	3	56	11	5.09091	1
578	79	79	F	Pancreas	y	liver	Synchronous	0	0	y	10	10	6	2	3	1
579	33	33	M	Pancreas	y	liver	Synchronous	0	0	y	27	27	31	8	3.875	0.870968
580	74	74	M	Pancreas	y	liver	Synchronous	0	0	y	20	20	43	4	10.75	1
581	73	73	M	Pancreas	y	liver	Synchronous	0	0	y	6	6	14	4	3.5	0.857143
582	74	74	M	Pancreas	y	liver	Synchronous	0	0	y	10	10	19	4	4.75	1
583	73	73	F	Pancreas	y	brain spine	Synchronous	0	0	y	8	8	12	4	3	1
584	76	76	M	Pancreas	y	liver	Synchronous	0	0	y	4	4	12	1	12	1
585	85	85	F	Pancreas	y		Synchronous	0	0	y	7	7	45	7	6.42857	0.911111
586	82	82	M	Pancreas	y	perit retrop	Synchronous	0	0	y	8	8	25	2	12.5	1
587	74	74	M	Pancreas	y	liver	Synchronous	0	1		2	2	12	2	6	1
588	72	72	F	Pancreas	y	liver	Synchronous	0	0	y	13	13	68	8	8.5	0.970588
589	80	80	F	Pancreas	y		Synchronous	0	0	y	1	1	40	4	10	1
590	66	66	M	Pancreas	y		Synchronous	0	0	y	2	2	60	19	3.15789	0.966667
591	69	69	F	Pancreas	y	liver	Synchronous	0	0	y	31	31	14	1	14	1
592	68	68	F	Pancreas	y	liver	Synchronous	0	0	y	3	3	77	3	25.6667	1
593	69	69	M	Pancreas	y	liver	Synchronous	0	0	y	1	1	6	2	3	1
594	62	62	M	Pancreas	y		Synchronous	0	0	y	24	24	7	2	3.5	1
595	61	61	F	Pancreas	y	liver	Synchronous	0	0	y	22	22	53	4	13.25	0.924528
596	52	52	M	Pancreas	y		Synchronous	0	0	y	10	10	11	2	5.5	1
597	63	63	M	Pancreas	y		Synchronous	0	0	y	32	32	2	1	2	1
598	62	62	M	Pancreas	y	perit retrop	Synchronous	0	0	y	5	5	2	1	2	1
599	75	75	F	Pancreas	y	liver	Synchronous	0	1		7	7	3	1	3	1
600	39	39	M	Pancreas	y	liver	Synchronous	0	1		8	8	5	1	5	1
601	77	77	M	Pancreas	y	liver	Synchronous	0	0	y	1	1	6	4	1.5	0.333333
602	76	76	M	Pancreas	y	perit retrop	Synchronous	0	0	y	0	0	2	2	1	-1
603	40	40	F	Pancreas	y	bone	Synchronous	0	0	y	7	7	1	1	1	-1
604	61	61	M	Pancreas	y		Synchronous	0	0	y	49	49	3	2	1.5	0.333333
605	68	68	F	Pancreas	y	liver	Synchronous	0	0	y	21	21	13	1	13	1
606	65	65	F	Pancreas	y		Synchronous	0	0	y	22	22	3	2	1.5	0.333333
607	84	84	M	Pancreas	y	liver	Synchronous	0	0	y	5	5	2	1	2	1
608	59	59	F	Pancreas	y	liver	Synchronous	0	0	y	8	8	6	2	3	0.666667
609	63	63	M	Pancreas	y	liver	Synchronous	0	0	y	44	44	1	1	1	-1
610	67	67	M	Pancreas	y		Synchronous	0	0	y	6	6	23	3	7.66667	1
611	72	72	F	Pancreas	y	liver bone	Synchronous	0	0	y	6	6	13	5	2.6	0.846154
612	49	49	M	Pancreas	y	liver	Synchronous	0	0	y	7	7	9	5	1.8	0.111111
613	62	69.3333	M	Prostate	n	bone liver	Metachrnous	88	0	y	100	12	3	1	3	1
614	69	71	M	Prostate	n	bone	Metachrnous	24	0	y	48	24	1	1	1	-1
615	77	79.4167	M	Prostate	n	liver perit retrop	Metachrnous	29	0	y	56	27	5	2	2.5	0.6
616	81	83.9167	M	Prostate	n	bone	Metachrnous	35	0	n	74	39	5	2	2.5	1
617	58	61	M	Prostate	n	brian spine	Metachrnous	36	1		96	60	150	8	18.75	0.986667
618	73	77	M	Prostate	n	bone	Metachrnous	48	0	y	139	91	2	1	2	1
619	80	84	M	Prostate	n	bone	Metachrnous	48	0	y	144	96	5	1	5	1
620	71	76	M	Prostate	n	bone	Metachrnous	60	0	y	84	24	31	2	15.5	1
621	74	79	M	Prostate	n	bone	Metachrnous	60	1		84	24	7	3	2.33333	1
622	70	75	M	Prostate	n	bone	Metachrnous	60	1		96	36	5	2	2.5	1
623	64	71	M	Prostate	n	bone liver	Metachrnous	84	0	y	96	12	29	3	9.66667	1
624	70	83	M	Prostate	n	bone	Metachrnous	156	0	y	157	1	4	1	4	1
625	71	73	M	Prostate	y	bone liver	Metachrnous	24	0	y	115	91	4	1	4	1
626	54	54	M	Prostate	y	bone	Synchronous	0	0	y	50	50	19	6	3.16667	0.684211
627	86	86	M	Prostate	y	bone	Synchronous	0	1		3	3	12	1	12	1
628	61	61	M	Prostate	y	bone	Synchronous	0	0	y	96	96	21	6	3.5	0.714286
629	82	82	M	Prostate	y	bone	Synchronous	0	0	y	34	34	56	10	5.6	0.928571
630	76	76	M	Prostate	y	bone	Synchronous	0	0	y	4	4	13	2	6.5	0.846154
631	68	68	M	Prostate	y	bone	Synchronous	0	0	y	28	28	26	4	6.5	0.923077
632	57	57	M	Prostate	y	bone	Synchronous	0	1		18	18	7	1	7	1
633	71	71	M	Prostate	y	bone liver	Synchronous	0	0	y	204	204	10	3	3.33333	0.4
634	49	49	M	Prostate	y	bone	Synchronous	0	1		48	48	41	1	41	1
635	81	81	M	Prostate	y	bone	Synchronous	0	0	y	11	11	56	4	14	0.964286
636	72	72	M	Prostate	y	bone	Synchronous	0	0	y	71	71	14	2	7	0.857143
637	84	84	M	Prostate	y	bone	Synchronous	0	0	y	58	58	15	6	2.5	0.866667
638	60	60	M	Prostate	y	bone liver	Synchronous	0	0	y	84	84	23	2	11.5	1
639	47	47	M	Prostate	y	bone	Synchronous	0	0	y	33	33	16	2	8	1
640	77	77	M	Prostate	y	bone	Synchronous	0	0	y	13	13	2	1	2	1
641	76	76	M	Prostate	y	bone liver	Synchronous	0	1		60	60	3	2	1.5	0.333333
642	75	75	M	Prostate	y	bone	Synchronous	0	0	y	27	27	5	2	2.5	0.6
643	78	78	M	Prostate	y	liver	Synchronous	0	1		33	33	4	1	4	1
644	84	84	M	Prostate	y	liver	Synchronous	0	0	y	2	2	3	2	1.5	0.333333
645	62	62	M	Prostate	y	liver adrenal bone	Synchronous	0	0	y	18	18	2	2	1	-1
646	57	57	M	Prostate	y	liver	Synchronous	0	0	y	96	96	17	5	3.4	0.764706
647	33	37.1667	F	Sarcoma	n		Metachrnous	50	0	y	94	44	11	8	1.375	0.272727
648	18	28	M	Sarcoma	n	brain spine	Metachrnous	120	0	y	162	42	7	5	1.4	-0.142857
649	83	84.5833	F	Sarcoma	n		Metachrnous	19	1		19	0	57	14	4.07143	0.824561
650	34	36	F	Sarcoma	n		Metachrnous	24	1		28	4	4	3	1.33333	0
651	63	63.3333	F	Sarcoma	n	perit	Metachrnous	4	0	y	12	8	49	11	4.45455	0.877551
652	21	21.5833	M	Sarcoma	n	spine	Metachrnous	7	0	y	7	0	21	6	3.5	0.809524
653	68	68.5	M	Sarcoma	n	adrenal	Metachrnous	6	1		6	0	3	2	1.5	0.333333
654	82	83	M	Sarcoma	n		Metachrnous	12	0	y	28	16	20	8	2.5	0.8
655	56	58.25	M	Sarcoma	n		Metachrnous	27	0	y	44	17	7	6	1.16667	-0.428571
656	77	80	M	Sarcoma	n		Metachrnous	36	1		97	61	14	8	1.75	0.285714
657	73	78	M	Sarcoma	n	liver retrop	Metachrnous	60	0	y	156	96	6	3	2	0.666667
658	66	66.1667	F	Sarcoma	n	liver brain spine	Metachrnous	2	0	y	17	15	14	12	1.16667	-0.428571
659	66	66.1667	F	Sarcoma	n		Metachrnous	2	0	y	11	9	5	3	1.66667	0.6
660	61	61.25	F	Sarcoma	n	bone	Metachrnous	3	1		5	2	58	14	4.14286	0.896552
661	71	71.4167	F	Sarcoma	n		Metachrnous	5	1		9	4	33	8	4.125	0.939394
662	32	33	M	Sarcoma	n	bone	Metachrnous	12	0	y	44	32	31	18	1.72222	0.677419
663	77	78	F	Sarcoma	n	spine	Metachrnous	12	0	y	13	1	11	6	1.83333	0.636364
664	61	62.1667	F	Sarcoma	n	liver	Metachrnous	14	0	y	40	26	41	8	5.125	1
665	62	63.25	F	Sarcoma	n	liver	Metachrnous	15	0	y	24	9	9	6	1.5	0.111111
666	40	42	F	Sarcoma	n		Metachrnous	24	1		70	46	45	13	3.46154	0.866667
667	58	60.5	F	Sarcoma	n		Metachrnous	30	0	y	47	17	4	3	1.33333	-1
668	50	53	F	Sarcoma	n		Metachrnous	36	0	y	50	14	37	17	2.17647	0.675676
669	58	62	M	Sarcoma	n	spine	Metachrnous	48	0	y	72	24	13	9	1.44444	0.0769231
670	63	69	M	Sarcoma	n		Metachrnous	72	0	y	108	36	10	7	1.42857	0.2
671	44	64	F	Sarcoma	n		Metachrnous	240	0	y	300	60	9	9	1	-1
672	55	55.3333	M	Sarcoma	n	liver	Metachrnous	4	0	y	34	30	8	6	1.33333	0
673	62	62.6667	F	Sarcoma	n		Metachrnous	8	0	y	11	3	7	4	1.75	0.428571
674	63	63.8333	M	Sarcoma	n	retroperit perit	Metachrnous	10	0	y	54	44	2	2	1	-1
675	66	72	M	Sarcoma	n		Metachrnous	72	1		88	16	4	4	1	-1
676	25	25.3333	M	Sarcoma	n		Metachrnous	4	1		24	20	5	5	1	-1
677	60	60.4167	F	Sarcoma	n		Metachrnous	5	0	y	13	8	28	10	2.8	0.928571
678	39	39.4167	M	Sarcoma	n		Metachrnous	5	0	y	43	38	19	13	1.46154	0.0526316
679	83	84	M	Sarcoma	n		Metachrnous	12	0	y	36	24	16	13	1.23077	0.625
680	25	26.1667	M	Sarcoma	n		Metachrnous	14	0	y	36	22	4	4	1	-1
681	26	28	M	Sarcoma	n		Metachrnous	24	1		36	12	7	6	1.16667	-0.428571
682	17	19	M	Sarcoma	n		Metachrnous	24	0	y	132	108	49	20	2.45	0.795918
683	38	43	M	Sarcoma	n	brain spine	Metachrnous	60	0	y	84	24	12	9	1.33333	0
684	36	39	M	Sarcoma	n	bone spine	Metachrnous	36	0	y	76	40	11	5	2.2	0.454545
685	59	62	M	Sarcoma	n	thyroid	Metachrnous	36	1		39	3	3	3	1	-1
686	35	51	F	Sarcoma	n	peri retroprit	Metachrnous	192	1		210	18	48	16	3	0.791667
687	69	69.5	F	Sarcoma	n	skin	Metachrnous	6	0	y	21	15	4	3	1.33333	0
688	64	64.5833	M	Sarcoma	n		Metachrnous	7	0	y	8	1	41	17	2.41176	0.804878
689	43	45	M	Sarcoma	n		Metachrnous	24	0	y	60	36	5	4	1.25	-1
690	39	43	M	Sarcoma	n		Metachrnous	48	0	y	64	16	5	5	1	-1
691	29	29.8333	M	Sarcoma	n		Metachrnous	10	1		14	4	97	18	5.38889	0.938144
692	36	37	M	Sarcoma	n	liver retroper	Metachrnous	12	1		28	16	2	2	1	-1
693	79	79	F	Sarcoma	y	brain	Synchronous	0	0	y	12	12	12	9	1.33333	-0.166667
694	37	37	F	Sarcoma	y	bone	Synchronous	0	0	y	43	43	12	4	3	0.833333
695	86	86	M	Sarcoma	y	bone	Synchronous	0	0	y	1	1	12	6	2	0.5
696	75	75	M	Sarcoma	y	bone	Synchronous	0	1		36	36	4	2	2	0
697	52	52	F	Sarcoma	y	liver bone	Synchronous	0	0	y	60	60	10	5	2	0.4
698	69	69	F	Sarcoma	y	liver retrop	Synchronous	0	0	y	21	21	16	4	4	0.75
699	57	57	F	Sarcoma	y	liver	Synchronous	0	0	y	6	6	11	9	1.22222	-0.636364
700	57	57	F	Sarcoma	y	bone	Synchronous	0	0	y	14	14	12	4	3	0.833333
701	59	59	F	Sarcoma	y		Synchronous	0	0	y	47	47	34	14	2.42857	0.823529
702	38	38	F	Sarcoma	y	retro prit	Synchronous	0	0	y	4	4	10	8	1.25	-0.2
703	29	29	F	Sarcoma	y	liver	Synchronous	0	0	y	36	36	29	13	2.23077	0.586207
704	14	14	M	Sarcoma	y		Synchronous	0	1		24	24	40	8	5	0.95
705	64	64	M	Sarcoma	y	liver	Synchronous	0	0	y	22	22	35	10	3.5	1
706	17	17	F	Sarcoma	y		Synchronous	0	1		14	14	15	5	3	0.733333
707	53	53	M	Sarcoma	y	brain spine	Synchronous	0	0	y	16	16	52	19	2.73684	0.730769
708	65	65	M	Sarcoma	y		Synchronous	0	0	y	1	1	27	10	2.7	0.62963
709	61	61	F	Sarcoma	y	perit retro	Synchronous	0	0	y	24	24	2	2	1	-1
710	58	58	F	Sarcoma	y	retro	Synchronous	0	0	y	36	36	2	1	2	1
711	42	42	M	Sarcoma	y	retro	Synchronous	0	0	y	16	16	2	2	1	-1
712	80	80	F	Sarcoma	y		Synchronous	0	0	y	5	5	4	1	4	1
713	64	64	F	Sarcoma	y		Synchronous	0	0	y	40	40	7	4	1.75	0.714286
714	55	55	F	Sarcoma	y		Synchronous	0	1		72	72	1	1	1	-1
715	39	39	F	Sarcoma	y		Synchronous	0	0	y	72	72	9	8	1.125	-1
716	18	18	F	Sarcoma	y	spine	Synchronous	0	0	y	6	6	15	8	1.875	0.6
717	43	43	M	Sarcoma	y		Synchronous	0	1		6	6	19	8	2.375	0.473684
718	24	24	M	Sarcoma	y		Synchronous	0	0	y	24	24	48	26	1.84615	0.541667
719	15	15	F	Sarcoma	y	bone	Synchronous	0	1		26	26	2	1	2	-1
720	77	77	F	Sarcoma	y		Synchronous	0	0	y	17	17	18	11	1.63636	0.222222
721	74	74	F	Sarcoma	y		Synchronous	0	0	y	17	17	22	13	1.69231	0.454545
722	55	55	F	Sarcoma	y		Synchronous	0	1		17	17	4	3	1.33333	0
723	40	40	F	Sarcoma	y		Synchronous	0	0	y	12	12	20	15	1.33333	0
724	42	42	M	Sarcoma	y	bone	Synchronous	0	0	y	24	24	55	13	4.23077	0.745455
725	56	56	F	Sarcoma	y	perit	Synchronous	0	0	y	51	51	53	15	3.53333	0.811321
726	59	59	M	Sarcoma	y		Synchronous	0	1		48	48	50	26	1.92308	0.68
727	75	75.1667	M	Stomach	n		Metachrnous	2	0	y	6	4	7	2	3.5	1
728	66	66.5	M	Stomach	n	brian spine	Metachrnous	6	0	y	11	5	23	3	7.66667	1
729	83	83.75	M	Stomach	n	liver	Metachrnous	9	0	y	10	1	2	1	2	1
730	79	80.3333	M	Stomach	n		Metachrnous	16	0	y	17	1	2	1	2	1
731	86	88	M	Stomach	n	liver	Metachrnous	24	0	Y	24	0	4	1	4	1
732	45	47.6667	M	Stomach	n	bone nrain spine	Metachrnous	32	0	y	36	4	10	2	5	1
733	67	67	M	Stomach	y	liver	Synchronous	0	0	y	6	6	10	4	2.5	1
734	56	56	M	Stomach	y	liver	Synchronous	0	0	y	36	36	2	1	2	1
735	67	67	M	Stomach	y	bone retro	Synchronous	0	0	y	6	6	2	1	2	1
736	83	83	M	Stomach	y	liver	Synchronous	0	0	y	0	0	1	1	1	-1
737	81	81	F	Stomach	y	liver	Synchronous	0	0	y	12	12	1	1	1	-1
738	44	44	M	Stomach	y	bone	Synchronous	0	0	y	19	19	31	3	10.3333	0.935484
739	45	45	M	Stomach	y	liver	Synchronous	0	1		6	6	3	1	3	1
740	74	74	M	Stomach	y	adrenal	Synchronous	0	0	y	2	2	8	4	2	0.5
741	54	54	F	Stomach	y	liver	Synchronous	0	0	y	4	4	8	2	4	1
742	32	32	M	Stomach	y	bone	Synchronous	0	0	y	6	6	2	1	2	1
743	64	64	M	Stomach	y	liver	Synchronous	0	0	y	9	9	1	1	1	-1
744	58	58	M	Stomach	y		Synchronous	0	0	y	9	9	2	1	2	1
745	85	85.1667	F	Thyroid	n		Metachrnous	2	0	y	9	7	10	2	5	1
746	59	64	F	Thyroid	n	bone	Metachrnous	60	0	y	69	9	14	8	1.75	0.857143
747	66	69.3333	M	Thyroid	n		Metachrnous	40	0	y	47	7	5	4	1.25	-0.2
748	55	73	M	Thyroid	n	bone	Metachrnous	216	0	y	252	36	16	5	3.2	0.75
749	58	58.1667	M	Thyroid	y		Metachrnous	2	0	y	2	0	150	11	13.6364	0.946667
750	65	70	M	Thyroid	n		Metachrnous	60	0	y	240	180	34	11	3.09091	0.764706
751	36	37	F	Thyroid	n	liver	Metachrnous	12	1		360	348	5	2	2.5	1
752	55	56.0833	M	Thyroid	n		Metachrnous	13	1		13	0	2	1	2	1
753	24	26	F	Thyroid	n	brain spine	Metachrnous	24	0	y	120	96	7	4	1.75	0.428571
754	70	77	F	Thyroid	n		Metachrnous	84	0	y	192	108	3	2	1.5	0.333333
755	25	32.6667	F	Thyroid	n	liver	Metachrnous	92	1		92	0	6	2	3	1
756	57	57.3333	M	Thyroid	n	brain spine	Metachrnous	4	0	y	7	3	81	6	13.5	0.925926
757	68	69.25	M	Thyroid	n	brain spine	Metachrnous	15	0	y	38	23	51	11	4.63636	0.803922
758	48	49.6667	M	Thyroid	n		Metachrnous	20	1		92	72	13	2	6.5	1
759	51	52.8333	M	Thyroid	n		Metachrnous	22	1		202	180	14	5	2.8	0.857143
760	51	53.3333	M	Thyroid	n		Metachrnous	28	1		100	72	8	2	4	1
761	58	62.6667	M	Thyroid	n	adrenal bone	Metachrnous	56	0	n	110	54	20	8	2.5	0.7
762	65	71	F	Thyroid	n		Metachrnous	72	1		180	108	12	4	3	0.833333
763	48	56.3333	M	Thyroid	n	brain spine	Metachrnous	100	1		128	28	2	1	2	1
764	40	54	M	Thyroid	n		Metachrnous	168	0	y	228	60	7	2	3.5	1
765	24	40.6667	F	Thyroid	n	bone	Metachrnous	200	0	y	400	200	25	1	25	1
766	59	77.3333	F	Thyroid	n	brain bone	Metachrnous	220	0	y	227	7	4	2	2	0.5
767	66	66	F	Thyroid	y		Synchronous	0	0	y	29	29	89	7	12.7143	1
768	85	85	F	Thyroid	y		Synchronous	0	0	y	12	12	5	2	2.5	0.6
769	60	60	F	Thyroid	y		Synchronous	0	0	y	8	8	29	4	7.25	1
770	60	60	F	Thyroid	y		Synchronous	0	0	y	12	12	19	10	1.9	0.789474
771	70	70	F	Thyroid	y		Synchronous	0	0	y	60	60	110	7	15.7143	0.945455
772	74	74	F	Thyroid	y		Synchronous	0	0	y	60	60	73	9	8.11111	0.863014
773	67	67	M	Thyroid	y		Synchronous	0	1		95	95	4	3	1.33333	0
774	64	64	M	Thyroid	y		Synchronous	0	0	y	32	32	14	6	2.33333	0.428571
775	66	66	M	Thyroid	y		Synchronous	0	0	y	11	11	150	7	21.4286	0.973333
776	90	90	M	Thyroid	y		Synchronous	0	0	y	23	23	40	3	13.3333	1
777	57	57	M	Thyroid	y		Synchronous	0	0	y	168	168	2	2	1	-1
778	80	80	M	Thyroid	y		Synchronous	0	1		46	46	3	2	1.5	0.333333
779	74	74	F	Thyroid	y		Synchronous	0	0	y	54	54	4	2	2	0
780	77	77	M	Thyroid	y		Synchronous	0	0	y	72	72	21	3	7	1
781	65	65	M	Thyroid	y		Synchronous	0	1		61	61	40	2	20	1
782	60	60	F	Thyroid	y		Synchronous	0	0	y	120	120	150	4	37.5	1
783	80	80	M	Thyroid	y		Synchronous	0	1		48	48	29	3	9.66667	1
784	58	58	F	Thyroid	y		Synchronous	0	1		120	120	4	1	4	1
785	81	81	F	Thyroid	y		Synchronous	0	1		84	84	150	8	18.75	1
786	78	78	F	Thyroid	y		Synchronous	0	0	y	15	15	15	10	1.5	0.2
787	37	37	F	Thyroid	y		Synchronous	0	1		52	52	21	2	10.5	1
788	75	75	M	Thyroid	y		Synchronous	0	0	y	60	60	30	9	3.33333	0.866667
789	56	56	F	Thyroid	y		Synchronous	0	1		54	54	16	2	8	0.875
790	59	59	M	Thyroid	y		Synchronous	0	1		69	69	7	3	2.33333	0.714286
791	66	66	M	Thyroid	y		Synchronous	0	0	y	96	96	99	7	14.1429	0.959596
